# Supplementary material for: An explainable machine learning model for predicting osteoporotic fragility fractures: a retrospective study in South China
Source: Front Med (Lausanne). 2026 Jun 19;13:1869681. doi: 10.3389/fmed.2026.1869681 (PMC13327856; doi:10.3389/fmed.2026.1869681)
Supplement: Supplementary Table 1 — Baseline clinical, laboratory, and characteristics of patients with fragility versus non-fragility fractures. [file Table_1.xlsx]

## Sheet: Supplementary Table 1
Variable	Type	Recommended summary	Overall (N=1125)	Fragility Fractures (N=961)	Non-Fragility Fractures (N=164)	Mean ± SD overall	Mean ± SD fragility	Mean ± SD non_fragility	Median (IQR) overall	Median (IQR) fragility	Median (IQR) non_fragility	Statistical test	p-value	p-value formatted	Holm-adjusted p	Holm-adjusted p formatted	BH-FDR-adjusted p	BH-FDR-adjusted p formatted
Male	Categorical	n (%)	244 (21.7%)	193 (20.1%)	51 (31.1%)							Pearson chi-square test	0.0022077965660411867	0.002	0.0044155931320823735	0.004	0.002408505344772204	0.002
Female	Categorical	n (%)	881 (78.3%)	768 (79.9%)	113 (68.9%)								nan
Hepatitis C virus IgG antibody	Continuous	median (IQR)	0.01 (0.01, 0.03)	0.01 (0.01, 0.04)	0.01 (0.00, 0.01)	0.21 ± 2.61	0.20 ± 2.46	0.29 ± 3.32	0.01 (0.01, 0.03)	0.01 (0.01, 0.04)	0.01 (0.00, 0.01)	Mann-Whitney U test	4.0649367208786855e-11	<0.001	3.658443048790817e-10	<0.001	1.112760887796803e-10	<0.001
Fibrinogen	Continuous	median (IQR)	3.36 (2.85, 3.91)	3.40 (2.88, 3.97)	3.18 (2.64, 3.54)	3.46 ± 0.93	3.49 ± 0.91	3.30 ± 1.00	3.36 (2.85, 3.91)	3.40 (2.88, 3.97)	3.18 (2.64, 3.54)	Mann-Whitney U test	0.00046557848809920967	<0.001	0.001396735464297629	0.001	0.0005586941857190517	<0.001
Lumbar spine T-score	Continuous	median (IQR)	-3.30 (-4.10, -2.52)	-3.40 (-4.20, -2.60)	-3.00 (-3.60, -2.27)	-3.27 ± 1.27	-3.35 ± 1.26	-2.77 ± 1.20	-3.30 (-4.10, -2.52)	-3.40 (-4.20, -2.60)	-3.00 (-3.60, -2.27)	Mann-Whitney U test	2.635799555616981e-08	<0.001	1.8450596889318866e-07	<0.001	5.271599111233962e-08	<0.001
Total hip T-score	Continuous	median (IQR)	-3.40 (-4.00, -2.70)	-3.50 (-4.00, -2.80)	-2.90 (-3.40, -2.45)	-3.26 ± 1.03	-3.32 ± 1.05	-2.89 ± 0.82	-3.40 (-4.00, -2.70)	-3.50 (-4.00, -2.80)	-2.90 (-3.40, -2.45)	Mann-Whitney U test	4.636503699153346e-11	<0.001	3.7092029593226767e-10	<0.001	1.112760887796803e-10	<0.001
D-dimer	Continuous	median (IQR)	1.68 (0.81, 2.45)	1.83 (0.95, 2.58)	0.78 (0.40, 2.00)	2.31 ± 2.79	2.46 ± 2.86	1.42 ± 2.06	1.68 (0.81, 2.45)	1.83 (0.95, 2.58)	0.78 (0.40, 2.00)	Mann-Whitney U test	1.0167885629237794e-15	<0.001	1.1184674192161574e-14	<0.001	6.100731377542676e-15	<0.001
Total bile acids	Continuous	median (IQR)	4.10 (2.40, 7.41)	4.40 (2.60, 7.81)	3.00 (1.50, 5.30)	6.77 ± 10.59	7.00 ± 10.44	5.42 ± 11.35	4.10 (2.40, 7.41)	4.40 (2.60, 7.81)	3.00 (1.50, 5.30)	Mann-Whitney U test	3.9100171163546595e-08	<0.001	2.3460102698127958e-07	<0.001	6.702886485179417e-08	<0.001
Serum sodium	Continuous	median (IQR)	143.00 (141.00, 144.90)	142.80 (141.00, 144.70)	144.40 (142.90, 145.60)	142.81 ± 3.00	142.58 ± 3.06	144.13 ± 2.24	143.00 (141.00, 144.90)	142.80 (141.00, 144.70)	144.40 (142.90, 145.60)	Mann-Whitney U test	2.0792844925183117e-11	<0.001	2.0792844925183116e-10	<0.001	8.317137970073248e-11	<0.001
Age	Continuous	median (IQR)	74.00 (68.00, 81.00)	75.00 (69.00, 81.00)	66.50 (60.00, 73.00)	73.75 ± 9.19	74.91 ± 8.71	66.95 ± 9.02	74.00 (68.00, 81.00)	75.00 (69.00, 81.00)	66.50 (60.00, 73.00)	Mann-Whitney U test	3.8232282400907764e-23	<0.001	4.587873888108932e-22	<0.001	4.587873888108932e-22	<0.001
Height	Continuous	median (IQR)	153.51 (150.00, 158.00)	153.51 (150.00, 158.00)	153.00 (148.00, 159.25)	153.51 ± 8.37	153.46 ± 8.39	153.79 ± 8.28	153.51 (150.00, 158.00)	153.51 (150.00, 158.00)	153.00 (148.00, 159.25)	Mann-Whitney U test	0.9689123594580141	0.969	0.9689123594580141	0.969	0.9689123594580141	0.969
weight	Continuous	median (IQR)	52.00 (45.00, 60.00)	52.00 (45.00, 59.00)	54.95 (49.15, 60.00)	52.86 ± 9.94	52.46 ± 9.95	55.20 ± 9.55	52.00 (45.00, 60.00)	52.00 (45.00, 59.00)	54.95 (49.15, 60.00)	Mann-Whitney U test	0.0003347236951160467	<0.001	0.0013388947804641867	0.001	0.00044629826015472895	<0.001
BMI	Continuous	median (IQR)	22.22 (20.00, 24.44)	22.03 (19.84, 24.34)	22.93 (21.39, 25.24)	22.40 ± 3.64	22.24 ± 3.67	23.30 ± 3.31	22.22 (20.00, 24.44)	22.03 (19.84, 24.34)	22.93 (21.39, 25.24)	Mann-Whitney U test	1.920696532492085e-05	<0.001	9.603482662460425e-05	<0.001	2.881044798738128e-05	<0.001
