# Supplementary material for: An explainable machine learning model for predicting osteoporotic fragility fractures: a retrospective study in South China
Source: Front Med (Lausanne). 2026 Jun 19;13:1869681. doi: 10.3389/fmed.2026.1869681 (PMC13327856; doi:10.3389/fmed.2026.1869681)
Supplement: Supplementary Table 2 — Training out-of-fold and test-set performance of six machine-learning models for fragility fracture classification. [file Table_2.xlsx]

## Sheet: table_training_oof_clinical_met
Group	Model	ROC-AUC (95% CI)	PR-AUC	Specificity	NPV	Balanced accuracy	Sensitivity	Accuracy	Precision	F1-score	Brier score	TN	FP	FN	TP
Train	XGBoost	0.814 (0.778-0.851)	0.96	0.845	0.284	0.74	0.635	0.666	0.96	0.765	0.17	125	23	315	549
	Random Forest	0.828 (0.790-0.865)	0.958	0.764	0.354	0.763	0.762	0.762	0.949	0.845	0.16	113	35	206	658
	Support Vector Machine	0.846 (0.808-0.881)	0.961	0.709	0.461	0.784	0.858	0.836	0.945	0.899	0.134	105	43	123	741
	CatBoost	0.821 (0.781-0.859)	0.953	0.77	0.352	0.764	0.757	0.759	0.951	0.843	0.167	114	34	210	654
	LightGBM	0.824 (0.789-0.859)	0.963	0.804	0.297	0.739	0.675	0.694	0.953	0.79	0.158	119	29	281	583
	Logistic Regression	0.848 (0.809-0.884)	0.961	0.682	0.498	0.782	0.882	0.853	0.942	0.911	0.149	101	47	102	762
Test	XGBoost	0.818 (0.692-0.929)	0.96	0.812	0.361	0.788	0.763	0.77	0.961	0.851	0.146	13	3	23	74
	Random Forest	0.834 (0.706-0.946)	0.963	0.688	0.393	0.756	0.825	0.805	0.941	0.879	0.141	11	5	17	80
	Support Vector Machine	0.809 (0.649-0.935)	0.944	0.625	0.417	0.74	0.856	0.823	0.933	0.892	0.131	10	6	14	83
	CatBoost	0.832 (0.708-0.939)	0.963	0.688	0.423	0.766	0.845	0.823	0.943	0.891	0.148	11	5	15	82
	LightGBM	0.840 (0.723-0.941)	0.966	0.75	0.364	0.767	0.784	0.779	0.95	0.859	0.133	12	4	21	76
	Logistic Regression	0.807 (0.650-0.932)	0.946	0.562	0.474	0.73	0.897	0.85	0.926	0.911	0.144	9	7	10	87
